# Supplementary material for: Variability in phenylalanine side chain conformations facilitates broad substrate tolerance of fatty acid binding in cockroach milk proteins
Source: PLoS One. 2023 Jun 29;18(6):e0280009. doi: 10.1371/journal.pone.0280009 (PMC10310036; doi:10.1371/journal.pone.0280009)
Supplement: S1 Data — (XLSX) [file pone.0280009.s009.xlsx]

## Sheet: Sheet1
Carbon Length of Fatty acid	Lili-Mip-1 (1)	Lili-Mip-1 (2)	Lili-Mip-1 (3)	Lili-Mip-1 (1)	Lili-Mip-2 (2)	Lili-Mip-2 (3)	Lili-Mip-3 (1)	Lili-Mip-3 (2)	Lili-Mip-3 (3)	YFA (1)	YFA (2)	YFA (3)	Crystal FFA (1)	Crystal FFA (2)	Crystal FFA (3)	E38A (1)	E38A (2)	E38A (3)
C10:0	3.14049	9.24759	9.24024	1.69249	7.21184	4.72522	8.2767	8.25087	2.76471	3.27497	13.0826	3.41995	1.08774	1.02684	1.30985	6.33525	6.13595	16.5412
C12:0	3.11711	4.64407	4.76233	3.22351	8.10715	5.743	8.15249	9.12401	3.39082	2.75497	8.05249	2.5848	5.61011	5.79159	6.88412	5.40946	11.3616	7.59749
C14:0	5.47725	4.45977	5.5429	7.61905	10.6585	10.5406	2.97782	12.8433	9.19474	4.78807	6.79568	6.34713	14.4771	12.5864	12.6525	5.5905	11.0201	6.07836
C16:0	24.7658	21.8848	19.0937	29.5069	25.5327	42.1196	41.0816	36.5148	48.7735	55.0759	28.0684	49.1836	33.2755	29.2053	30.3161	23.5658	32.2152	24.0637
C16:1	35.5244	32.116	32.8345	38.7477	25.8096	9.20872	8.78584	12.1924	9.92658	2.53654	15.1598	3.45154	11.525	14.1846	13.7424	31.1843	19.0152	25.2662
C18:0	10.6638	8.81134	8.36263	7.95275	10.0687	17.7199	20.2375	11.7564	19.9135	28.4852	15.9083	31.4933	24.8967	23.2499	21.9367	9.48495	8.51323	5.58639
C18:1	16.1787	17.7341	18.0234	9.30301	9.34977	8.37071	7.89009	6.64519	4.99848	2.34572	11.2002	3.14138	1.11073	7.11254	5.64736	17.1776	10.1194	14.5308
C18:2	1.13249	1.1022	2.14027	1.95456	3.26178	1.57221	2.59791	2.67309	1.03762	0.73866	1.73254	0.378237	8.01711	6.84279	7.5109	1.25207	1.61928	0.335771
Total (%)	100	100	100	100	100	100	100	100	100	100	100	100	100	100	100	100	100	100
Fatty acid analysis of Lili-Mip protein with Biological replicate value. The mass area for each fatty acid has been summed up, and each fatty acid's percentage was calculated from the summed-up area.
Lili-Mip-1, 2, 3 in brackets (1), (2), (3) – Three biological replicate value
YFA in brackets (1), (2), (3) – Yeast Fatty acid with three biological replicate value
Crystal FFA in brackets (1), (2), (3) - In-vivo Lili-Mip crystal-free fatty acid with three biological replicate value
E38A- Lili-Mip-2 in brackets (1), (2), (3) – Three biological replicate value
